# Supplementary material for: Transcriptome Analysis Revealed That Hydrogen Peroxide-Regulated Oxidative Phosphorylation Plays an Important Role in the Formation of Pleurotus ostreatus Cap Color
Source: J Fungi (Basel). 2023 Aug 3;9(8):823. doi: 10.3390/jof9080823 (PMC10455351; doi:10.3390/jof9080823)
Supplement: Supplementary file 1 [file jof-09-00823-s001.zip]

Archive with 1 entries (1 files):
- jof-2478026-supplementary.pdf
